# Supplementary material for: Prevalence, Antimicrobial Resistance and Toxin-Encoding Genes of Clostridioides difficile from Environmental Sources Contaminated by Feces
Source: Antibiotics (Basel). 2023 Jan 12;12(1):162. doi: 10.3390/antibiotics12010162 (PMC9855088; doi:10.3390/antibiotics12010162)
Supplement: Supplementary file 1 [file antibiotics-12-00162-s001.zip]

Archive with 1 entries (1 files):
- antibiotics-2131796-supplementary.pdf
